# Supplementary material for: Transcranial Magnetic Stimulation in Smoking Cessation: A Narrative Review of Neurobiological Mechanisms from Craving Modulation to Neural Circuit Restoration
Source: Brain Sci. 2026 Apr 2;16(4):392. doi: 10.3390/brainsci16040392 (PMC13114976; doi:10.3390/brainsci16040392)
Supplement: Supplementary file 1 [file brainsci-16-00392-s001.zip]

Archive with 1 entries (1 files):
- brainsci-4192716-supplementary.pdf
